# Supplementary material for: Internet Gaming Disorder, Problem Gambling Symptoms and Mental Health in Spanish Adolescents: A Cross-Sectional Study on the Role of Microtransactions and Loot Boxes
Source: Healthcare (Basel). 2026 Jun 25;14(13):1846. doi: 10.3390/healthcare14131846 (PMC13360710; doi:10.3390/healthcare14131846)
Supplement: Supplementary file 1 [file healthcare-14-01846-s001.zip]

Archive with 1 entries (1 files):
- healthcare-4347917-supplementary.pdf
